# Supplementary material for: Oral Health-Related Quality of Life among Chinese Chronic Orofacial Pain Patients with Psychological Health Problems: A Moderated Mediation Model
Source: Int J Environ Res Public Health. 2023 Feb 13;20(4):3244. doi: 10.3390/ijerph20043244 (PMC9962568; doi:10.3390/ijerph20043244)
Supplement: Supplementary file 1 [file ijerph-20-03244-s001.zip]

Archive with 1 entries (1 files):
- ijerph-2128795-supplementary.pdf
